# Supplementary material for: Therapeutic Potential of Deflamin against Colorectal Cancer Development and Progression
Source: Cancers (Basel). 2022 Dec 14;14(24):6182. doi: 10.3390/cancers14246182 (PMC9776913; doi:10.3390/cancers14246182)
Supplement: Supplementary file 1 [file cancers-14-06182-s001.zip]

Archive with 1 entries (1 files):
- cancers-2053252-Supplementary.pdf
